# Supplementary material for: Glucose Counteracts Isoprenaline Effects on Ion Channel Functions in Human-Induced Pluripotent Stem Cell-Derived Cardiomyocytes
Source: J Cardiovasc Dev Dis. 2022 Mar 4;9(3):76. doi: 10.3390/jcdd9030076 (PMC8955312; doi:10.3390/jcdd9030076)
Supplement: Supplementary file 1 [file jcdd-09-00076-s001.zip]

Archive with 1 entries (1 files):
- jcdd-1589557-supplementary.pdf
